# Supplementary material for: Early Biological Response to Poly(ε-Caprolactone)/Alumina-Toughened Zirconia Composites Obtained by 3D Printing for Peri-Implant Application
Source: Polymers (Basel). 2024 Sep 5;16(17):2521. doi: 10.3390/polym16172521 (PMC11398029; doi:10.3390/polym16172521)
Supplement: Supplementary file 1 [file polymers-16-02521-s001.zip]

Archive with 1 entries (1 files):
- polymers-3159264-supplementary.pdf
